# Supplementary material for: Searching for New Genetic Biomarkers of Axial Spondyloarthritis
Source: J Clin Med. 2022 May 20;11(10):2912. doi: 10.3390/jcm11102912 (PMC9148009; doi:10.3390/jcm11102912)
Supplement: Supplementary file 1 [file jcm-11-02912-s001.zip]

Archive with 1 entries (1 files):
- jcm-1696747-supplementary.pdf
